# Supplementary material for: Trypanosoma cruzi parasitemia in chronic Chagas disease: Insights from hierarchical modeling
Source: PLoS Negl Trop Dis. 2022 Aug 4;16(8):e0010612. doi: 10.1371/journal.pntd.0010612 (PMC9352048; doi:10.1371/journal.pntd.0010612)
Supplement: S1 Dataset — For each sample/test combination, “1” denotes detection, “0” denotes nondetection, and “-” denotes that the test was not run. (XLSX) [file pntd.0010612.s001.xlsx]

## Sheet: Raw data
ID	Age	Condition	First sample								Second sample
			Blood culture tube1	Blood culture tube2	Blood culture tube3	Blood culture tube4	Blood culture tube5	Blood culture tube6	qPCR1	qPCR2	Blood culture tube1	Blood culture tube2	Blood culture tube3	Blood culture tube4	Blood culture tube5	Blood culture tube6	qPCR1	qPCR2
1	59	Severe	1	1	1	1	1	1	1	1	-	-	-	-	-	-	-	-
2	41	Mild	1	1	1	1	1	0	1	1	-	-	-	-	-	-	-	-
3	56	Severe	1	1	0	0	0	0	1	1	-	-	-	-	-	-	-	-
4	51	Mild	1	0	0	0	0	0	1	1	-	-	-	-	-	-	-	-
5	71	Severe	1	1	1	1	1	0	1	1	-	-	-	-	-	-	-	-
6	67	Mild	0	0	0	0	0	0	0	0	0	0	0	0	0	0	1	1
7	45	Severe	1	0	0	0	0	0	1	1	-	-	-	-	-	-	-	-
8	55	Severe	1	1	1	0	0	0	1	1	-	-	-	-	-	-	-	-
9	58	Indeterminate	1	0	0	0	0	0	1	1	-	-	-	-	-	-	-	-
10	60	Severe	1	1	1	0	0	0	1	1	-	-	-	-	-	-	-	-
12	64	Severe	0	0	0	0	0	0	0	0	0	0	0	0	0	0	0	0
13	48	Mild	1	1	1	1	0	0	1	1	-	-	-	-	-	-	-	-
14	81	Mild	0	0	0	0	0	0	0	0	-	-	-	-	-	-	-	-
15	34	Mild	0	0	0	0	0	0	1	1	0	0	0	0	0	0	1	1
16	46	Severe	1	0	0	0	0	0	1	1	0	0	0	0	0	0	1	1
17	58	Mild	1	1	1	1	1	0	1	1	1	1	1	1	0	0	1	1
18	46	Mild	1	1	1	1	1	0	1	1	1	0	0	0	0	0	1	1
19	58	Mild	1	1	1	1	1	0	1	1	1	1	1	1	1	1	1	1
20	48	Indeterminate	0	0	0	0	0	0	0	0	1	1	0	0	0	0	1	1
21	50	Mild	1	1	0	0	0	0	1	1	-	-	-	-	-	-	-	-
22	58	Mild	1	0	0	0	0	0	1	1	-	-	-	-	-	-	-	-
23	70	Severe	1	1	1	1	1	0	1	1	1	0	0	0	0	0	0	0
24	33	Indeterminate	1	1	1	1	1	1	1	1	1	1	1	1	1	0	1	1
25	40	Indeterminate	0	0	0	0	0	0	0	0	-	-	-	-	-	-	-	-
26	25	Mild	1	1	1	1	0	0	1	1	-	-	-	-	-	-	-	-
27	56	Severe	0	0	0	0	0	0	0	0	0	0	0	0	0	0	0	0
28	57	Severe	0	0	0	0	0	0	0	0	-	-	-	-	-	-	-	-
29	59	Severe	0	0	0	0	0	0	0	0	-	-	-	-	-	-	-	-
30	52	Severe	0	0	0	0	0	0	0	0	-	-	-	-	-	-	-	-
31	59	Severe	1	1	0	0	0	0	1	1	-	-	-	-	-	-	-	-
32	49	Mild	1	1	1	1	0	0	1	1	-	-	-	-	-	-	-	-
33	67	Mild	0	0	0	0	0	0	0	0	0	0	0	0	0	0	1	1
34	48	Severe	1	1	1	1	1	0	1	1	-	-	-	-	-	-	-	-
35	68	Severe	1	0	0	0	0	0	0	0	-	-	-	-	-	-	-	-
36	77	Mild	0	0	0	0	0	0	0	0	-	-	-	-	-	-	-	-
37	38	Severe	1	1	1	1	0	0	1	1	-	-	-	-	-	-	-	-
38	52	Severe	1	1	1	1	1	0	1	1	0	0	0	0	0	0	1	1
39	44	Mild	0	0	0	0	0	0	0	0	0	0	0	0	0	0	0	0
40	62	Indeterminate	1	0	0	0	0	0	0	0	-	-	-	-	-	-	-	-
41	56	Indeterminate	0	0	0	0	0	0	0	0	0	0	0	0	0	0	1	1
42	55	Severe	1	0	0	0	0	0	0	0	-	-	-	-	-	-	-	-
43	58	Severe	0	0	0	0	0	0	0	0	0	0	0	0	0	0	1	1
44	66	Severe	1	1	0	0	0	0	1	1	1	1	0	0	0	0	1	1
46	61	Severe	1	1	1	1	0	0	1	1	-	-	-	-	-	-	-	-
47	60	Mild	1	1	0	0	0	0	0	0	-	-	-	-	-	-	-	-
48	38	Indeterminate	1	1	1	1	1	1	1	1	-	-	-	-	-	-	-	-
49	59	Severe	1	1	0	0	0	0	1	1	0	0	0	0	0	0	0	0
50	58	Severe	1	0	0	0	0	0	1	1	0	0	0	0	0	0	0	0
52	37	Indeterminate	1	0	0	0	0	0	0	0	-	-	-	-	-	-	-	-
53	55	Severe	0	0	0	0	0	0	0	0	1	0	0	0	0	0	0	0
54	38	Indeterminate	1	0	0	0	0	0	0	0	0	0	0	0	0	0	0	0
55	69	Severe	0	0	0	0	0	0	0	0	0	0	0	0	0	0	1	1
56	38	Severe	1	1	0	0	0	0	1	1	0	0	0	0	0	0	1	1
57	36	Severe	1	1	0	0	0	0	1	1	-	-	-	-	-	-	-	-
58	58	Severe	0	0	0	0	0	0	0	0	-	-	-	-	-	-	-	-
59	41	Severe	1	0	0	0	0	0	0	0	1	0	0	0	0	0	0	0
60	53	Severe	0	0	0	0	0	0	1	1	-	-	-	-	-	-	-	-
61	42	Indeterminate	0	0	0	0	0	0	1	1	0	0	0	0	0	0	1	1
62	36	Indeterminate	0	0	0	0	0	0	0	0	0	0	0	0	0	0	1	1
63	44	Indeterminate	0	0	0	0	0	0	1	1	0	0	0	0	0	0	1	1
64	52	Indeterminate	1	0	0	0	0	0	0	0	1	1	0	0	0	0	1	1
65	53	Severe	1	1	1	1	1	0	0	0	-	-	-	-	-	-	-	-
66	57	Severe	0	0	0	0	0	0	1	1	0	0	0	0	0	0	1	1
67	70	Indeterminate	1	1	0	0	0	0	0	0	-	-	-	-	-	-	-	-
68	67	Severe	1	1	0	0	0	0	0	0	1	1	1	1	0	0	1	1
69	37	Indeterminate	0	0	0	0	0	0	1	1	1	1	0	0	0	0	1	1
70	56	Severe	0	0	0	0	0	0	0	0	0	0	0	0	0	0	1	1
71	44	Severe	0	0	0	0	0	0	0	0	0	0	0	0	0	0	0	0
72	52	Indeterminate	0	0	0	0	0	0	1	1	-	-	-	-	-	-	-	-
73	54	Severe	1	1	0	0	0	0	1	1	-	-	-	-	-	-	-	-
74	54	Severe	1	0	0	0	0	0	1	1	-	-	-	-	-	-	-	-
75	56	Severe	0	0	0	0	0	0	0	0	0	0	0	0	0	0	1	1
76	36	Indeterminate	0	0	0	0	0	0	0	0	-	-	-	-	-	-	-	-
77	59	Severe	0	0	0	0	0	0	0	0	-	-	-	-	-	-	-	-
78	60	Indeterminate	0	0	0	0	0	0	0	0	0	0	0	0	0	0	1	1
79	53	Mild	0	0	0	0	0	0	0	0	1	0	0	0	0	0	1	1
80	55	Mild	1	0	0	0	0	0	1	1	-	-	-	-	-	-	-	-
81	66	Severe	0	0	0	0	0	0	0	0	0	0	0	0	0	0	0	0
83	35	Mild	0	0	0	0	0	0	0	0	1	1	0	0	0	0	1	1
84	37	Indeterminate	0	0	0	0	0	0	1	1	-	-	-	-	-	-	-	-
86	37	Indeterminate	0	0	0	0	0	0	0	0	1	1	0	0	0	0	1	1
87	35	Severe	1	0	0	0	0	0	1	1	-	-	-	-	-	-	-	-
88	34	Indeterminate	1	1	1	0	0	0	1	1	-	-	-	-	-	-	-	-
89	53	Mild	1	1	1	1	0	0	1	1	1	1	0	0	0	0	0	0
90	54	Severe	0	0	0	0	0	0	0	0	1	0	0	0	0	0	1	1
91	59	Mild	0	0	0	0	0	0	0	0	0	0	0	0	0	0	0	0
92	43	Indeterminate	0	0	0	0	0	0	0	0	0	0	0	0	0	0	0	0
93	58	Severe	1	0	0	0	0	0	1	1	0	0	0	0	0	0	1	1
94	36	Indeterminate	0	0	0	0	0	0	1	1	-	-	-	-	-	-	-	-
95	46	Severe	1	1	1	0	0	0	1	1	-	-	-	-	-	-	-	-
96	49	Mild	0	0	0	0	0	0	1	1	-	-	-	-	-	-	-	-
