# Supplementary material for: Trypanosoma cruzi parasitemia in chronic Chagas disease: Insights from hierarchical modeling
Source: PLoS Negl Trop Dis. 2022 Aug 4;16(8):e0010612. doi: 10.1371/journal.pntd.0010612 (PMC9352048; doi:10.1371/journal.pntd.0010612)
Supplement: S1 Table — For Fig 1A, predicted values of sample-level target availability (θ) and 95% CIs across patient ages (from 25 to 81 y); for Fig 1B, predicted values of test-specific sensitivities (p) and 95% CIs across patient clinical conditions. (XLSX) [file pntd.0010612.s003.xlsx]

## Sheet: Numerical values for Fig 1
Fig 1A	Patient age (years)	θ (sample-level target availability)	CI low	CI up		Fig 1B	Test	Clinical condition	p (test sensitivity)	CI low	CI up
	25	84.76	71.67	92.44			Blood culture	Indeterminate	23.33	17.61	30.22
	26	84.35	71.48	92.06				Mild	41.69	34.26	49.52
	27	83.93	71.28	91.66				Severe	30.11	25.13	35.6
	28	83.5	71.08	91.25			qPCR	Indeterminate	78.26	69	85.34
	29	83.07	70.87	90.82				Mild	89.43	83.74	93.29
	30	82.62	70.66	90.37				Severe	83.6	76.8	88.7
	31	82.16	70.44	89.9
	32	81.7	70.21	89.42
	33	81.22	69.98	88.93
	34	80.74	69.73	88.41
	35	80.25	69.48	87.88
	36	79.74	69.21	87.33
	37	79.23	68.93	86.77
	38	78.71	68.64	86.2
	39	78.18	68.34	85.61
	40	77.64	68.01	85
	41	77.09	67.67	84.39
	42	76.53	67.31	83.77
	43	75.96	66.93	83.14
	44	75.38	66.52	82.51
	45	74.79	66.08	81.88
	46	74.19	65.62	81.24
	47	73.59	65.12	80.61
	48	72.97	64.58	79.99
	49	72.35	64.01	79.38
	50	71.72	63.4	78.77
	51	71.07	62.75	78.18
	52	70.42	62.05	77.61
	53	69.76	61.31	77.06
	54	69.1	60.52	76.53
	55	68.42	59.69	76.02
	56	67.74	58.81	75.54
	57	67.05	57.89	75.07
	58	66.35	56.93	74.63
	59	65.65	55.92	74.21
	60	64.93	54.88	73.81
	61	64.21	53.81	73.43
	62	63.49	52.7	73.07
	63	62.76	51.57	72.73
	64	62.02	50.41	72.4
	65	61.28	49.23	72.08
	66	60.53	48.03	71.78
	67	59.77	46.82	71.49
	68	59.02	45.6	71.22
	69	58.25	44.36	70.95
	70	57.49	43.12	70.69
	71	56.72	41.88	70.44
	72	55.95	40.64	70.2
	73	55.17	39.4	69.96
	74	54.39	38.17	69.73
	75	53.61	36.94	69.51
	76	52.83	35.73	69.29
	77	52.04	34.53	69.07
	78	51.26	33.34	68.86
	79	50.47	32.16	68.66
	80	49.69	31.01	68.45
	81	48.9	29.87	68.26
